# Supplementary material for: Genomic Variation Landscape of the Model Salt Cress Eutrema salsugineum
Source: Front Plant Sci. 2021 Aug 17;12:700161. doi: 10.3389/fpls.2021.700161 (PMC8416042; doi:10.3389/fpls.2021.700161)
Supplement: Supplementary file 1 [file Data_Sheet_1.xlsx]

## Sheet: 1
Supplementary Tables
Table S1. Overview of sample information and sequencing statistics.
Sample ID	Group	Description	Clean reads data (Gbp)
YJ201	Y1	E.salsugineum,Lankao HN,PRC	3.18
YJ202	Y1	E.salsugineum,Lankao HN,PRC	3.17
YJ203	Y1	E.salsugineum,Lankao HN,PRC	3.2
YJ206	Y1	E.salsugineum,Lankao HN,PRC	3.19
YJ207	Y1	E.salsugineum,Lankao HN,PRC	3.12
YJ209	Y1	E.salsugineum,Lankao HN,PRC	3.21
YJ308	Y1	E.salsugineum,Fengqiu HN,PRC	3.18
YJ408	Y1	E.salsugineum,Liaocheng SD,PRC	3.17
YJ409	Y1	E.salsugineum,Liaocheng SD,PRC	3.18
YJ410	Y1	E.salsugineum,Liaocheng SD,PRC	3.15
YJ503	Y1	E.salsugineum,Shiping SD,PRC	3.11
YJ504	Y1	E.salsugineum,Shiping SD,PRC	3.16
YJ505	Y1	E.salsugineum,Shiping SD,PRC	3.14
YJ506	Y1	E.salsugineum,Shiping SD,PRC	3.85
YJ507	Y1	E.salsugineum,Shiping SD,PRC	3.15
YJ510	Y1	E.salsugineum,Shiping SD,PRC	4.01
YJ511	Y1	E.salsugineum,Shiping SD,PRC	3.14
YJ512	Y1	E.salsugineum,Shiping SD,PRC	3.09
YJ602	Y1	E.salsugineum,Qihe SD,PRC	3.17
YJ606	Y1	E.salsugineum,Qihe SD,PRC	3.15
YJ608	Y1	E.salsugineum,Qihe SD,PRC	3.18
YJ701	Y1	E.salsugineum,Boxing SD,PRC	3.22
YJ806	Y1	E.salsugineum,Dongying SD,PRC	3.18
YJ901	Y1	E.salsugineum,Binzhou SD,PRC	3.15
YJ904	Y1	E.salsugineum,Binzhou SD,PRC	3.03
YJ908	Y1	E.salsugineum,Binzhou SD,PRC	3.14
YJ1003	Y1	E.salsugineum,Huimin SD,PRC	3.11
YJ1009	Y1	E.salsugineum,Huimin SD,PRC	3.22
YJ1103	Y1	E.salsugineum,Yanshan HB,PRC	3.12
YJ1109	Y1	E.salsugineum,Yanshan HB,PRC	3.18
YJ1110	Y1	E.salsugineum,Yanshan HB,PRC	3.82
YJ1117	Y1	E.salsugineum,Yanshan HB,PRC	3.13
YJ1201	Y1	E.salsugineum,Botou HB,PRC	3.77
YJ1203	Y1	E.salsugineum,Botou HB,PRC	3.15
YJ1206	Y1	E.salsugineum,Botou HB,PRC	3.17
YJ1208	Y1	E.salsugineum,Botou HB,PRC	3.17
YJ1215	Y1	E.salsugineum,Botou HB,PRC	3.18
YJ1302	Y1	E.salsugineum,Raoyang HB,PRC	3.09
YJ1303	Y1	E.salsugineum,Raoyang HB,PRC	3.87
YJ1304	Y1	E.salsugineum,Raoyang HB,PRC	3.21
YJ1305	Y1	E.salsugineum,Raoyang HB,PRC	3.81
YJ1306	Y1	E.salsugineum,Raoyang HB,PRC	3.11
YJ1307	Y1	E.salsugineum,Raoyang HB,PRC	3.15
YJ1308	Y1	E.salsugineum,Raoyang HB,PRC	3.18
YJ1309	Y1	E.salsugineum,Raoyang HB,PRC	3.16
YJ1310	Y1	E.salsugineum,Raoyang HB,PRC	3.21
YJ1401	Y1	E.salsugineum,Leting HB,PRC	3.83
YJ1402	Y1	E.salsugineum,Leting HB,PRC	3.15
YJ1403	Y1	E.salsugineum,Leting HB,PRC	3.17
YJ1406	Y1	E.salsugineum,Leting HB,PRC	3.06
YJ1407	Y1	E.salsugineum,Leting HB,PRC	3.11
YJ1409	Y1	E.salsugineum,Leting HB,PRC	3.11
YJ1501	Y1	E.salsugineum,Qingguang TJ,PRC	3.62
YJ1503	Y1	E.salsugineum,Qingguang TJ,PRC	3.83
YJ1504	Y1	E.salsugineum,Qingguang TJ,PRC	3.83
YJ1505	Y1	E.salsugineum,Qingguang TJ,PRC	3.63
YJ1507	Y1	E.salsugineum,Qingguang TJ,PRC	3.03
YJ1508	Y1	E.salsugineum,Qingguang TJ,PRC	3.05
YJ1510	Y1	E.salsugineum,Qingguang TJ,PRC	3.07
YJ1601	Y1	E.salsugineum,Wuqing TJ,PRC	3.18
YJ1602	Y1	E.salsugineum,Wuqing TJ,PRC	3.17
XJ3-1	Y2	E.salsugineum,Manasi XJ,PRC	1.77
XJ3-3	Y2	E.salsugineum,Manasi XJ,PRC	1.79
XJ3-4	Y2	E.salsugineum,Manasi XJ,PRC	1.78
XJ3-8	Y2	E.salsugineum,Manasi XJ,PRC	1.79
XJ3-9	Y2	E.salsugineum,Manasi XJ,PRC	1.77
XJ3-11	Y2	E.salsugineum,Manasi XJ,PRC	1.61
XJ3-14	Y2	E.salsugineum,Manasi XJ,PRC	1.6
XJ3-15	Y2	E.salsugineum,Manasi XJ,PRC	1.72
AL16-1	Y3	E.salsugineum,Altai,Russia	1.61
AL16-3	Y3	E.salsugineum,Altai,Russia	1.54
AL16-4	Y3	E.salsugineum,Altai,Russia	1.55
AL16-5	Y3	E.salsugineum,Altai,Russia	1.55
AL16-6	Y3	E.salsugineum,Altai,Russia	1.55
AL16-7	Y3	E.salsugineum,Altai,Russia	1.54
AL16-8	Y3	E.salsugineum,Altai,Russia	1.55
AL16-9	Y3	E.salsugineum,Altai,Russia	1.55
AL16-10	Y3	E.salsugineum,Altai,Russia	1.55
AL16-11	Y3	E.salsugineum,Altai,Russia	1.55
AL16-12	Y3	E.salsugineum,Altai,Russia	1.55
AL16-13	Y3	E.salsugineum,Altai,Russia	1.55
AL16-14	Y3	E.salsugineum,Altai,Russia	1.54
AL16-15	Y3	E.salsugineum,Altai,Russia	1.54
AL16-16	Y3	E.salsugineum,Altai,Russia	1.55
YAK8-2	Y4	E.salsugineum,Yakutsk,Russia	3.03
YAK-15	Y4	E.salsugineum,Yakutsk,Russia	3.4
YAK8-1	Y4	E.salsugineum,Yakutsk,Russia	3.52
CG7	Y4	E.salsugineum,Cracker Creek,Canada	3.45
DB6	Y4	E.salsugineum,Dillibrough,Canada	4.2
YK2	Y4	E.salsugineum,Yukon,Canada	4.16
BY13-7	Outgroup	E.halophilum,Pavlodar,Kazakhstan	1.82
BY13-8	Outgroup	E.halophilum,Pavlodar,Kazakhstan	1.81
BY13-10	Outgroup	E.halophilum,Pavlodar,Kazakhstan	1.82
SR14-13	Outgroup	E.botschantzevii,Saratov,Russia	1.67
SR14-18	Outgroup	E.botschantzevii,Saratov,Russia	1.72
SR14-37	Outgroup	E.botschantzevii,Saratov,Russia	1.71
mean			2.79
HB, Hebei; HN, Henan; SD, Shandong; TJ, Tianjin; XJ, Xinjiang; Vouchers have been deposited in the herbarium of Molecular Ecology Group, Key Laboratory for Bio-resources and Eco-environment, Sichuan University (Chengdu, China). Data from Wang, et al., 2018.

## Sheet: 2
Table S2. Origins of the E. salsugineum populations and two closely related species.
N.	Group	Population code	Latitude (N)	Longitude (E)	Altitude(m)
1	Y1	Lankao, HN	34°49′23′′	114°48′56′′	67
2	Y1	Fengqiu, HN	34°02′30′′	114°24′46′′	73
3	Y1	Liaocheng, SD	36°27′23′′	115°58′46′′	37
4	Y1	Shiping, SD	36°36′	116°20′	29
5	Y1	Qihe, SD	36°46′59′′	116°45′25′′	23
6	Y1	Boxing, SD	37°8′57′′	118°07′32′′	7
7	Y1	Dongying, SD	37°26′2′′	118°40′8′′	2
8	Y1	Binzhou, SD	37°22′52′′	117°57′53′′	9
9	Y1	Huimin, SD	37°29′20′′	117°30′15′′	11
10	Y1	Yanshan, HB	38°03′	117°13′28′′	12
11	Y1	Botou, HB	38°4′58′′	116°34′22′′	15
12	Y1	Raoyang, HB	38°14′6′′	115°44′11′′	22
13	Y1	Leting, HB	39°25′28′′	118°54′24′′	12
14	Y1	Qingguang, TJ	39°11′45′′	117°3′12′′	11
15	Y1	Wuqing, TJ	39°22′58′′	117°2′17′′	8
16	Y2	Manasi, XJ	44°18′10′′	86°12′41′′	467
17	Y3	Altai, Russian	49°59′	88°40′	354
18	Y4	Yakutsk, Russian	62°	129°43′	127
19	Y4	Yukon, Canada	60°51′	135°43′W	969
20	Y4	Cracker Creek, Canada	59°42′	133°24′W	1680
21	Y4	Dillibrough, Canada	56°07′	106°20′W	469
22	Outgroup	E. halophilum	50°47′	75°42′	-
23	Outgroup	E. botschantzevii	51°	45°-46°	-
N., Number of the population; Data from Wang, et al., 2018.

## Sheet: 3
Table S3. GO Categorization (Biological Processes) excepting "response to stress" of putatively selected genes in the entire data by TAIR automatic system.
GO Biological Processes	E. salsugineum locus	A. thaliana locus	Gene_aliases	Brief_description
cell organization and biogenesis	Thhalv10023250m	AT2G25600	SPIK	Shaker pollen inward K+ channel
cell organization and biogenesis	Thhalv10014624m	AT5G52240	MSBP1	Membrane steroid binding protein 1
cell organization and biogenesis	Thhalv10028872m	AT4G01220	MGP4	Male gametophyte defective 4
cell organization and biogenesis	Thhalv10015457m	AT3G10730	SUN2	SAD1/UNC-84 domain protein 2
cell organization and biogenesis	Thhalv10014904m	AT5G08050	DUF1118	Protein of unknown function
cell organization and biogenesis	Thhalv10029360m	AT1G17770	SUVH7	SU(VAR)3-9 homolog 7
cell organization and biogenesis	Thhalv10028476m	AT4G07960	CSLC12	Cellulose-synthase-like C12
cell organization and biogenesis	Thhalv10028875m	AT4G00026	SD3	Segregation distortion 3
cell organization and biogenesis	Thhalv10016094m	AT5G07740	-	Actin binding
cell organization and biogenesis	Thhalv10002621m	AT3G25520	RPL5A	Ribosomal protein L5 A
cell organization and biogenesis	Thhalv10024734m	AT4G38270	GAUT3	Galacturonosyltransferase 3
cell organization and biogenesis	Thhalv10028986m	AT4G03120	-	C2H2 and C2HC zinc fingers superfamily protein
cell organization and biogenesis	Thhalv10029042m	AT4G00100	RPS13A	Ribosomal protein S13A
cell organization and biogenesis	Thhalv10029526m	AT4G00120	IND1	Basic helix-loop-helix (bHLH) DNA-binding superfamily protein
cell organization and biogenesis	Thhalv10029148m	AT4G00150	SCL6-IV	GRAS family transcription factor
DNA or RNA metabolism	Thhalv10015973m	AT5G03850	-	Nucleic acid-binding, OB-fold-like protein
DNA or RNA metabolism	Thhalv10016128m	AT2G40030	NRPE1	Nuclear RNA polymerase D1B
protein metabolism	Thhalv10012071m	AT2G05400	-	Ubiquitin-specific protease family C19-related protein
protein metabolism	Thhalv10012710m	AT5G04500	-	Glycosyltransferase family protein 47
protein metabolism	Thhalv10013385m	AT5G04510	PDK1	3'-phosphoinositide-dependent protein kinase 1
protein metabolism	Thhalv10015973m	AT5G03850	-	Nucleic acid-binding, OB-fold-like protein
protein metabolism	Thhalv10000553m	AT4G35350	XCP1	Xylem cysteine peptidase 1
protein metabolism	Thhalv10014782m	AT5G52200	I-2	Phosphoprotein phosphatase inhibitors
protein metabolism	Thhalv10028634m	AT5G07670	-	RNI-like superfamily protein
protein metabolism	Thhalv10023964m	AT2G07240	-	Cysteine-type peptidases;cysteine-type peptidases
protein metabolism	Thhalv10015311m	AT5G05050	-	Cysteine proteinases superfamily protein
protein metabolism	Thhalv10029360m	AT1G17770	SUVH7	SU(VAR)3-9 homolog 7
protein metabolism	Thhalv10028382m	AT4G08350	SPT5-2	Global transcription factor group A2
protein metabolism	Thhalv10028810m	AT4G08980	FBW2	F-BOX WITH WD-40 2
protein metabolism	Thhalv10014855m	AT2G25700	SK3	SKP1-like 3
protein metabolism	Thhalv10023512m	AT1G62400	HT1	Protein kinase superfamily protein
protein metabolism	Thhalv10028356m	AT5G37270	-	RING/U-box superfamily protein
protein metabolism	Thhalv10019868m	AT4G15040	-	Subtilisin-like serine endopeptidase family protein
protein metabolism	Thhalv10002621m	AT3G25520	RPL5A	Ribosomal protein L5
protein metabolism	Thhalv10028703m	AT4G11680	-	Zinc finger, C3HC4 type (RING finger) family protein
protein metabolism	Thhalv10012188m	AT1G64230	UBC28	Ubiquitin-conjugating enzyme 28
protein metabolism	Thhalv10015124m	AT5G52160	-	Bifunctional inhibitor/lipid-transfer protein/seed storage 2S albumin superfamily protein
protein metabolism	Thhalv10029042m	AT4G00100	RPS13A	Ribosomal protein S13A
protein metabolism	Thhalv10028507m	AT1G33770	-	Protein kinase superfamily protein
protein metabolism	Thhalv10012293m	AT5G45570	-	Ulp1 protease family protein
transcription,DNA-dependent	Thhalv10024524m	AT4G38340	NLP3	Plant regulator RWP-RK family protein
transcription,DNA-dependent	Thhalv10028622m	AT4G08250	-	GRAS family transcription factor
transcription,DNA-dependent	Thhalv10012954m	AT5G52230	MBD13	Methyl-CPG-binding domain protein 13
transcription,DNA-dependent	Thhalv10023520m	AT1G62360	WAM1	KNOX/ELK homeobox transcription factor
transcription,DNA-dependent	Thhalv10001045m	AT5G46030	-	Unknown protein
transcription,DNA-dependent	Thhalv10014904m	AT5G08050	-	Protein of unknown function
transcription,DNA-dependent	Thhalv10029084m	AT1G17760	CSTF77	Tetratricopeptide repeat (TPR)-like superfamily protein
transcription,DNA-dependent	Thhalv10028382m	AT4G08350	SPT5-2	Global transcription factor group A2
transcription,DNA-dependent	Thhalv10012233m	AT2G27410	DUF313	Domain of unknown function
transcription,DNA-dependent	Thhalv10028687m	AT4G00050	UNE10	Basic helix-loop-helix (bHLH) DNA-binding superfamily protein
transcription,DNA-dependent	Thhalv10016128m	AT2G40030	NRPE1	Nuclear RNA polymerase D1B
transcription,DNA-dependent	Thhalv10013110m	AT5G04410	NAC2	NAC domain containing protein 2
transcription,DNA-dependent	Thhalv10021177m	AT3G23210	bHLH34	Basic Helix-Loop-Helix 34
transcription,DNA-dependent	Thhalv10022200m	AT3G23220	ESE1	Ethylene and salt inducible 1
transcription,DNA-dependent	Thhalv10022108m	AT3G23230	TDR1	Transcriptional Regulator of Defense Response 1
transcription,DNA-dependent	Thhalv10028744m	AT4G11660	HSFB2B	Heat shock transcription factor B2B
transcription,DNA-dependent	Thhalv10015677m	AT5G52170	HDG7	Homeodomain GLABROUS 7
transcription,DNA-dependent	Thhalv10029526m	AT4G00120	IND1	Basic helix-loop-helix (bHLH) DNA-binding superfamily protein
transcription,DNA-dependent	Thhalv10029148m	AT4G00150	SCL6-IV	GRAS family transcription factor
transcription,DNA-dependent	Thhalv10029439m	AT1G31150	DUF1985	Domain of unknown function
transcription,DNA-dependent	Thhalv10028925m	AT4G00180	YAB3	Plant-specific transcription factor YABBY family protein
developmental processes	Thhalv10015708m	AT5G03840	TFL1	PEBP (phosphatidylethanolamine-binding protein) family protein
developmental processes	Thhalv10023520m	AT1G62360	WAM1	KNOX/ELK homeobox transcription factor
developmental processes	Thhalv10014264m	AT4G01560	MEE49	Ribosomal RNA processing Brix domain protein
developmental processes	Thhalv10029084m	AT1G17760	CSTF77	Tetratricopeptide repeat (TPR)-like superfamily protein
developmental processes	Thhalv10028875m	AT4G00026	SD3	Segregation distortion 3
developmental processes	Thhalv10028565m	AT4G00040	-	Chalcone and stilbene synthase family protein
developmental processes	Thhalv10028362m	AT4G00060	MEE44	Nucleotidyltransferase family protein
developmental processes	Thhalv10002621m	AT3G25520	RPL5A	Ribosomal protein L5
developmental processes	Thhalv10013110m	AT5G04410	NAC2	NAC domain containing protein 2
developmental processes	Thhalv10011916m	AT4G39850	PXA1	Peroxisomal ABC transporter 1
developmental processes	Thhalv10028663m	AT4G03110	RBP-DR1	RNA-binding protein-defense related 1
developmental processes	Thhalv10029042m	AT4G00100	RPS13A	Ribosomal protein S13A
developmental processes	Thhalv10029526m	AT4G00120	IND1	Basic helix-loop-helix (bHLH) DNA-binding superfamily protein
developmental processes	Thhalv10029148m	AT4G00150	SCL6-IV	GRAS family transcription factor
developmental processes	Thhalv10028925m	AT4G00180	YAB3	Plant-specific transcription factor YABBY family protein
signal transduction	Thhalv10014782m	AT5G52200	I-2	Phosphoprotein phosphatase inhibitors
signal transduction	Thhalv10014702m	AT5G52210	GB1	GTP-binding protein 1
signal transduction	Thhalv10022200m	AT3G23220	ESE1	Ethylene and salt inducible 1
signal transduction	Thhalv10022108m	AT3G23230	TDR1	Transcriptional Regulator of Defense Response 1
signal transduction	Thhalv10012449m	AT5G01770	RAPTOR2	HEAT repeat ;WD domain, G-beta repeat protein protein
signal transduction	Thhalv10028663m	AT4G03110	RBP-DR1	RNA-binding protein-defense related 1
signal transduction	Thhalv10000747m	AT5G45230	-	Disease resistance protein (TIR-NBS-LRR class) family
transport	Thhalv10015708m	AT5G03840	TFL1	PEBP (phosphatidylethanolamine-binding protein) family protein
transport	Thhalv10015973m	AT5G03850	-	Nucleic acid-binding, OB-fold-like protein
transport	Thhalv10027277m	AT1G08770	PRA1.E	Prenylated RAB acceptor 1.E
transport	Thhalv10013227m	AT5G49990	-	Xanthine/uracil permease family protein
transport	Thhalv10015226m	AT5G08040	TOM5	Mitochondrial import receptor subunit TOM5 homolog
transport	Thhalv10009019m	AT3G25150	-	Nuclear transport factor 2 (NTF2) family protein with RNA binding (RRM-RBD-RNP motifs) domain
transport	Thhalv10028745m	AT4G08300	UMAMIT17	Usually multiple acids move in and out Transporters 17
transport	Thhalv10028962m	AT4G05000	VPS28-2	Vacuolar protein sorting-associated protein VPS28 family protein
transport	Thhalv10028819m	AT4G08690	-	Sec14p-like phosphatidylinositol transfer family protein
transport	Thhalv10028875m	AT4G00026	SD3	Segregation distortion 3
transport	Thhalv10028451m	AT1G26730	-	EXS (ERD1/XPR1/SYG1) family protein
transport	Thhalv10006008m	AT3G58060	-	Cation efflux family protein
transport	Thhalv10002512m	AT2G04040	TX1	MATE efflux family protein
transport	Thhalv10011916m	AT4G39850	PXA1	Peroxisomal ABC transporter 1
transport	Thhalv10015861m	AT5G01760	-	ENTH/VHS/GAT family protein
transport	Thhalv10028818m	AT4G03115	-	Mitochondrial substrate carrier family protein
transport	Thhalv10028547m	AT1G05940	CAT9	Cationic amino acid transporter 9
transport	Thhalv10015124m	AT5G52160	-	Bifunctional inhibitor/lipid-transfer protein/seed storage 2S albumin superfamily protein
transport	Thhalv10012790m	AT5G50160	FRO8	Ferric reduction oxidase 8
transport	Thhalv10029074m	AT4G00165	-	Bifunctional inhibitor/lipid-transfer protein/seed storage 2S albumin superfamily protein
transport	Thhalv10002457m	AT2G46440	CNGC11	Cyclic nucleotide-gated channels
other cellular processes	Thhalv10023482m	AT3G53130	LUT1	Cytochrome P450 superfamily protein
other cellular processes	Thhalv10023542m	AT3G53140	-	O-methyltransferase family protein
other cellular processes	Thhalv10015335m	AT5G03860	MLS	Malate synthase
other cellular processes	Thhalv10013788m	AT5G03870	-	Glutaredoxin family protein
other cellular processes	Thhalv10024233m	AT4G38350	-	Patched family protein
other cellular processes	Thhalv10012588m	AT5G49900	-	Beta-glucosidase, GBA2 type family protein
other cellular processes	Thhalv10013140m	AT5G49650	XK2	Xylulose kinase-2
other cellular processes	Thhalv10021472m	AT3G09270	GSTU8	Glutathione S-transferase TAU 8
other cellular processes	Thhalv10013858m	AT5G08030	GDPD6	Glycerophosphodiester phosphodiesterase 6
other cellular processes	Thhalv10024113m	AT1G21640	NADK2	NAD kinase 2
other cellular processes	Thhalv10012694m	AT5G04040	SDP1	Patatin-like phospholipase family protein (SUGAR-DEPENDENT1)
other cellular processes	Thhalv10023484m	AT3G54250	-	GHMP kinase family protein
other cellular processes	Thhalv10023527m	AT3G54260	TBL36	Trichome birefringence-like 36
other cellular processes	Thhalv10012585m	AT5G04360	PU1	Pullulanase 1
other cellular processes	Thhalv10023476m	AT3G54270	-	Sucrose-6F-phosphate phosphohydrolase family protein
other cellular processes	Thhalv10028923m	AT4G07990	-	Chaperone DnaJ-domain superfamily protein
other cellular processes	Thhalv10014068m	AT5G04430	BTR1S	Binding to TOMV RNA 1L (long form)
other cellular processes	Thhalv10014196m	AT5G04490	VTE5	Vitamin E pathway gene 5
other cellular processes	Thhalv10028537m	AT4G11690	-	Pentatricopeptide repeat (PPR-like) superfamily protein
other cellular processes	Thhalv10028474m	AT4G03130	-	BRCT domain-containing DNA repair protein
other cellular processes	Thhalv10028667m	AT4G00110	GAE3	UDP-D-glucuronate 4-epimerase 3
other biological processes	Thhalv10024233m	AT4G38350	-	Patched family protein
other biological processes	Thhalv10000755m	AT5G46070	-	Guanylate-binding family protein
other biological processes	Thhalv10028964m	AT4G00080	UNE11	Plant invertase/pectin methylesterase inhibitor superfamily protein (unfertilized embryo sac 11)
other biological processes	Thhalv10014068m	AT5G04430	BTR1S	Binding to TOMV RNA 1L (long form)
other biological processes	Thhalv10028537m	AT4G11690	-	Pentatricopeptide repeat (PPR-like) superfamily protein
other metabolic processes	Thhalv10023482m	AT3G53130	LUT1	Cytochrome P450 superfamily protein
other metabolic processes	Thhalv10023542m	AT3G53140	-	O-methyltransferase family protein
other metabolic processes	Thhalv10014673m	AT5G01800	-	Saposin B domain-containing protein
other metabolic processes	Thhalv10015335m	AT5G03860	MLS	Malate synthase
other metabolic processes	Thhalv10024233m	AT4G38350	-	Patched family protein
other metabolic processes	Thhalv10012588m	AT5G49900	-	Beta-glucosidase, GBA2 type family protein
other metabolic processes	Thhalv10013140m	AT5G49650	XK2	Xylulose kinase-2
other metabolic processes	Thhalv10028611m	AT4G01240	-	S-adenosyl-L-methionine-dependent methyltransferases superfamily protein
other metabolic processes	Thhalv10021472m	AT3G09270	GSTU8	Glutathione S-transferase TAU 8
other metabolic processes	Thhalv10023491m	AT3G61100	-	Putative endonuclease or glycosyl hydrolase
other metabolic processes	Thhalv10013858m	AT5G08030	GDPD6	Glycerophosphodiester phosphodiesterase 6
other metabolic processes	Thhalv10024113m	AT1G21640	NADK2	NAD kinase 2
other metabolic processes	Thhalv10012694m	AT5G04040	SDP1	Patatin-like phospholipase family protein
other metabolic processes	Thhalv10023560m	AT3G54240	-	Alpha/beta-Hydrolases superfamily protein
other metabolic processes	Thhalv10023484m	AT3G54250	-	GHMP kinase family protein
other metabolic processes	Thhalv10012585m	AT5G04360	PU1	Pullulanase 1
other metabolic processes	Thhalv10023476m	AT3G54270	-	Sucrose-6F-phosphate phosphohydrolase family protein
other metabolic processes	Thhalv10014902m	AT5G04370	NAMT1	S-adenosyl-L-methionine-dependent methyltransferases superfamily protein
other metabolic processes	Thhalv10013754m	AT5G04380	-	S-adenosyl-L-methionine-dependent methyltransferases superfamily protein
other metabolic processes	Thhalv10015988m	AT5G03980	-	SGNH hydrolase-type esterase superfamily protein
other metabolic processes	Thhalv10028964m	AT4G00080	UNE11	Plant invertase/pectin methylesterase inhibitor superfamily protein
other metabolic processes	Thhalv10023670m	AT3G62200	-	Putative endonuclease or glycosyl hydrolase
other metabolic processes	Thhalv10000121m	AT3G62850	-	Zinc finger protein-related
other metabolic processes	Thhalv10014068m	AT5G04430	BTR1S	Binding to TOMV RNA 1L (long form)
other metabolic processes	Thhalv10025778m	AT4G15955	-	Alpha/beta-Hydrolases superfamily protein
other metabolic processes	Thhalv10025505m	AT4G15960	-	Alpha/beta-Hydrolases superfamily protein
other metabolic processes	Thhalv10014196m	AT5G04490	VTE5	Vitamin E pathway gene 5
other metabolic processes	Thhalv10029315m	AT4G10020	HSD5	Hydroxysteroid dehydrogenase 5
other metabolic processes	Thhalv10014289m	AT5G01780	-	2-oxoglutarate-dependent dioxygenase family protein
other metabolic processes	Thhalv10028537m	AT4G11690	-	Pentatricopeptide repeat (PPR-like) superfamily protein
other metabolic processes	Thhalv10028474m	AT4G03130	-	BRCT domain-containing DNA repair protein
other metabolic processes	Thhalv10027230m	AT5G51130	-	S-adenosyl-L-methionine-dependent methyltransferases superfamily protein
other metabolic processes	Thhalv10015742m	AT5G52190	-	Sugar isomerase (SIS) family protein
other metabolic processes	Thhalv10028667m	AT4G00110	GAE3	UDP-D-glucuronate 4-epimerase 3
other metabolic processes	Thhalv10002719m	AT4G02485	-	2-oxoglutarate (2OG) and Fe(II)-dependent oxygenase superfamily protein
other metabolic processes	Thhalv10013475m	AT5G07800	-	Flavin-binding monooxygenase family protein
unknown biological processes	Thhalv10015971m	AT3G26660	LBD24	LOB domain-containing protein 24
unknown biological processes	Thhalv10027271m	AT4G16470	-	Tetratricopeptide repeat (TPR)-like superfamily protein
unknown biological processes	Thhalv10012015m	AT2G05420	-	TRAF-like family protein
unknown biological processes	Thhalv10002917m	AT2G35280	-	F-box family protein
unknown biological processes	Thhalv10015590m	AT5G61110	-	Zinc ion binding
unknown biological processes	Thhalv10003026m	AT4G12790	-	P-loop containing nucleoside triphosphate hydrolases superfamily protein
unknown biological processes	Thhalv10012141m	AT1G67020	-	Unknown protein
unknown biological processes	Thhalv10015042m	AT5G52220	-	Unknown protein
unknown biological processes	Thhalv10013502m	AT5G22730	-	F-box/RNI-like/FBD-like domains-containing protein
unknown biological processes	Thhalv10002795m	AT5G47300	-	F-box and associated interaction domains-containing protein
unknown biological processes	Thhalv10029354m	AT4G01230	-	Reticulon family protein
unknown biological processes	Thhalv10021969m	AT3G09280	-	Unknown protein
unknown biological processes	Thhalv10001227m	AT5G46060	-	Protein of unknown function
unknown biological processes	Thhalv10023074m	AT3G03826	-	Unknown protein
unknown biological processes	Thhalv10029368m	AT2G43260	-	F-box and associated interaction domains-containing protein
unknown biological processes	Thhalv10013089m	AT5G08010	-	Unknown protein
unknown biological processes	Thhalv10029491m	AT3G28410	-	F-box/RNI-like superfamily protein
unknown biological processes	Thhalv10011981m	AT3G58270	-	Arabidopsis phospholipase-like protein (PEARLI 4) with TRAF-like domain
unknown biological processes	Thhalv10016002m	AT5G04000	-	Unknown protein
unknown biological processes	Thhalv10027472m	AT5G04010	-	F-box family protein
unknown biological processes	Thhalv10012432m	AT5G04020	-	Calmodulin binding
unknown biological processes	Thhalv10015749m	AT5G04030	-	Unknown protein
unknown biological processes	Thhalv10015869m	AT5G04350	-	Plant self-incompatibility protein S1 family
unknown biological processes	Thhalv10013864m	AT5G04390	-	C2H2-type zinc finger family protein
unknown biological processes	Thhalv10021631m	AT3G23175	-	HR-like lesion-inducing protein-related
unknown biological processes	Thhalv10022215m	AT3G23190	-	HR-like lesion-inducing protein-related
unknown biological processes	Thhalv10014260m	AT5G03990	-	Unknown protein
unknown biological processes	Thhalv10002260m	AT4G08025	-	Protein of unknown function
unknown biological processes	Thhalv10014562m	AT5G56910	-	Proteinase inhibitor I25, cystatin, conserved region
unknown biological processes	Thhalv10016041m	AT5G56920	-	Cystatin/monellin superfamily protein
unknown biological processes	Thhalv10000178m	AT4G36440	-	Unknown protein
unknown biological processes	Thhalv10029031m	AT4G08685	SAH7	Pollen Ole e 1 allergen and extensin family protein
unknown biological processes	Thhalv10009055m	AT4G08395	-	Unknown protein
unknown biological processes	Thhalv10023912m	AT5G26270	-	Unknown protein
unknown biological processes	Thhalv10015379m	AT1G67780	-	Zinc-finger domain of monoamine-oxidase A repressor R1 protein
unknown biological processes	Thhalv10029342m	AT4G04980	-	Unknown protein
unknown biological processes	Thhalv10028855m	AT4G04990	-	Protein of unknown function
unknown biological processes	Thhalv10015069m	AT5G22580	-	Stress responsive A/B Barrel Domain
unknown biological processes	Thhalv10013587m	AT5G17900	-	Microfibrillar-associated protein-related
unknown biological processes	Thhalv10012439m	AT5G17910	-	Unknown protein
unknown biological processes	Thhalv10029163m	AT1G28710	-	Nucleotide-diphospho-sugar transferase family protein
unknown biological processes	Thhalv10029191m	AT3G31430	-	Unknown protein
unknown biological processes	Thhalv10014431m	AT5G07730	-	Unknown protein
unknown biological processes	Thhalv10016404m	AT2G40070	BPP1	Basic Proline-rich Protein 1
unknown biological processes	Thhalv10015619m	AT5G07790	-	Unknown protein
unknown biological processes	Thhalv10013283m	AT5G04420	-	Galactose oxidase/kelch repeat superfamily protein
unknown biological processes	Thhalv10021696m	AT3G23200	CASPL5B3	CASP-like protein 5B3
unknown biological processes	Thhalv10014494m	AT5G04440	-	Protein of unknown function
unknown biological processes	Thhalv10026960m	AT4G15970	-	Nucleotide-diphospho-sugar transferase family protein
unknown biological processes	Thhalv10002797m	AT1G14800	-	Nucleic acid-binding, OB-fold-like protein
unknown biological processes	Thhalv10002255m	AT5G34887	-	Protein of unknown function
unknown biological processes	Thhalv10029502m	AT4G14385	-	Unknown protein
unknown biological processes	Thhalv10028898m	AT1G73440	-	Calmodulin-related
unknown biological processes	Thhalv10026891m	AT1G73490	-	RNA-binding (RRM/RBD/RNP motifs) family protein
unknown biological processes	Thhalv10028371m	AT4G11670	-	Protein of unknown function
unknown biological processes	Thhalv10026442m	AT4G38280	-	Unknown protein
unknown biological processes	Thhalv10014604m	AT5G01790	-	Unknown protein
unknown biological processes	Thhalv10028879m	AT4G08460	-	Protein of unknown function
unknown biological processes	Thhalv10029159m	AT2G29880	-	Unknown protein
unknown biological processes	Thhalv10029391m	AT4G36840	-	Galactose oxidase/kelch repeat superfamily protein
unknown biological processes	Thhalv10002358m	AT1G64260	-	MuDR family transposase
unknown biological processes	Thhalv10000706m	AT2G22520	-	Unknown protein
unknown biological processes	Thhalv10015673m	AT4G02760	-	RNI-like superfamily protein
unknown biological processes	Thhalv10028931m	AT4G00170	-	Plant VAMP (vesicle-associated membrane protein) family protein
unknown biological processes	Thhalv10015440m	AT5G17470	-	EF hand calcium-binding protein family
unknown biological processes	Thhalv10029245m	AT1G52950	-	Nucleic acid-binding, OB-fold-like protein
unknown biological processes	Thhalv10011516m	AT1G51630	MSR2	Mannan Synthesis Related 2
-, no data.

## Sheet: 4
Table S4. List of putatively selected genes in northern China populations of E. salsugineum.
E. salsugineum locus	A. thaliana locus	Gene_aliases	Brief_description
Thhalv10003711m	AT5G49470	-	PAS domain-containing protein tyrosine kinase family protein
Thhalv10003846m	AT5G49460	ACLB-2	ATP citrate lyase subunit B 2
Thhalv10004132m	AT3G24610	-	Galactose oxidase/kelch repeat superfamily protein
Thhalv10004546m	AT4G38160	PDE191	Mitochondrial transcription termination factor family protein (pigment defective 191)
Thhalv10005417m	AT2G33160	-	Glycoside hydrolase family 28 protein/polygalacturonase (pectinase) family protein
Thhalv10005434m	AT2G35280	-	F-box family protein
Thhalv10005441m	AT2G35280	-	F-box family protein
Thhalv10005467m	AT4G38150	-	Pentatricopeptide repeat (PPR) superfamily protein
Thhalv10005598m	AT2G27650	-	Ubiquitin carboxyl-terminal hydrolase-related protein
Thhalv10005642m	AT5G61865	-	Hypothetical protein
Thhalv10005656m	AT2G21385	-	Hypothetical protein
Thhalv10005669m	AT5G61940	-	Ubiquitin carboxyl-terminal hydrolase-related protein
Thhalv10005675m	AT1G19260	-	TTF-type zinc finger protein with HAT dimerisation domain
Thhalv10005938m	AT3G56930	-	DHHC-type zinc finger family protein
Thhalv10005968m	AT3G56900	-	Transducin/WD40 repeat-like superfamily protein
Thhalv10006138m	AT3G56920	-	DHHC-type zinc finger family protein
Thhalv10006294m	AT3G56910	PSRP5	Plastid-specific 50S ribosomal protein 5
Thhalv10006453m	AT3G56891	-	Heavy metal transport/detoxification superfamily protein
Thhalv10010132m	AT3G51290	-	Pyridoxal-phosphate-dependent serine hydroxymethyltransferase, putative
Thhalv10010136m	AT3G51310	VPS35C	VPS35 homolog C
Thhalv10010283m	AT3G51320	-	Pentatricopeptide repeat (PPR) superfamily protein
Thhalv10010302m	AT3G51330	-	Eukaryotic aspartyl protease family protein
Thhalv10010423m	AT3G47610	-	Transcription regulators;zinc ion binding
Thhalv10011017m	AT2G24960	-	Myb/SANT-like DNA-binding domain protein
Thhalv10012497m	AT5G08470	PEX1	Peroxisome 1
Thhalv10013045m	AT5G08500	-	Transmembrane CLPTM1 family protein
Thhalv10013320m	AT5G08510	-	Pentatricopeptide repeat (PPR) superfamily protein
Thhalv10013746m	AT5G53540	-	P-loop containing nucleoside triphosphate hydrolases superfamily protein
Thhalv10014203m	AT5G08520	-	Duplicated homeodomain-like superfamily protein
Thhalv10015646m	AT5G08490	SLG1	Tetratricopeptide repeat (TPR)-like superfamily protein (SLOW GROWTH 1)
Thhalv10015866m	AT5G08480	-	VQ motif-containing protein
Thhalv10015998m	AT5G08505	-	Defensin-like (DEFL) family protein
Thhalv10016068m	AT5G08460	-	GDSL-like Lipase/Acylhydrolase superfamily protein
Thhalv10016121m	AT2G28290	SPLAYED	P-loop containing nucleoside triphosphate hydrolases superfamily protein
Thhalv10016858m	AT2G39040	-	Peroxidase superfamily protein
Thhalv10018327m	AT1G73730	EIL3	ETHYLENE-INSENSITIVE3-like 3
Thhalv10018372m	AT1G73720	SMU1	Transducin family protein / WD-40 repeat family protein (SUPPRESSORS OF MEC-8 AND UNC-52 1)
Thhalv10018520m	AT1G73750	-	Uncharacterised conserved protein UCP031088, alpha/beta hydrolase
Thhalv10018574m	AT1G73740	-	UDP-Glycosyltransferase superfamily protein
Thhalv10019617m	AT2G33020	RLP24	Receptor like protein 24
Thhalv10019755m	AT1G68210	PRR6	Pseudo-response regulator 6
Thhalv10019879m	AT3G19190	ATG2	Autophagy 2
Thhalv10020013m	AT3G19210	RAD54	Homolog of RAD54
Thhalv10020089m	AT3G19180	PARC6	Paralog of ARC6
Thhalv10021599m	AT3G19220	SCO2	Protein disulfide isomerases (SNOWY COTYLEDON 2)
Thhalv10022052m	AT3G19200	-	Hypothetical protein
Thhalv10022224m	AT3G23637	DVL21	DVL family protein
Thhalv10022241m	AT3G23630	IPT7	Isopentenyltransferase 7
Thhalv10022285m	AT3G19230	-	Leucine-rich repeat (LRR) family protein
Thhalv10022382m	AT3G23650	-	Protein kinase-related
Thhalv10022390m	AT2G13295	-	Protease inhibitor/seed storage/LTP family protein
Thhalv10022790m	AT3G48230	-	Protein of Unknown Function
Thhalv10023016m	AT2G33233	LCR49	Low-molecular-weight cysteine-rich 49
Thhalv10024696m	AT4G27260	WES1	Auxin-responsive GH3 family protein
Thhalv10025260m	AT4G27240	-	Zinc finger (C2H2 type) family protein
Thhalv10025576m	AT4G27250	-	NAD(P)-binding Rossmann-fold superfamily protein
Thhalv10027231m	AT4G15053	-	Protein of Unknown Function
Thhalv10027817m	AT5G37600	GSR1	Glutamine synthase clone R1
Thhalv10028090m	AT1G29310	-	SecY protein transport family protein
Thhalv10029396m	AT4G38940	-	Galactose oxidase/kelch repeat superfamily protein
-, no data.

## Sheet: 5
Table S5. List of putatively selected genes in North America-NE Russia populations of E. salsugineum.
E. salsugineum locus	A. thaliana locus	Gene_aliases	Brief_description
Thhalv10002204m	AT2G26320	AGL33	AGAMOUS-like 33
Thhalv10003547m	AT2G01980	NHX7	Sodium proton exchanger, putative
Thhalv10003656m	AT2G03240	-	EXS (ERD1/XPR1/SYG1) family protein
Thhalv10003709m	AT2G03250	-	EXS (ERD1/XPR1/SYG1) family protein
Thhalv10004080m	AT2G02010	GAD4	Glutamate decarboxylase 4
Thhalv10004908m	AT2G01990	-	XRI1-like protein
Thhalv10005754m	AT3G60740	TTN1	ARM repeat superfamily protein
Thhalv10005892m	AT3G60750	TKL1	Transketolase 1
Thhalv10006120m	AT3G60800	-	DHHC-type zinc finger family protein
Thhalv10006225m	AT3G60780	-	Hypothetical protein
Thhalv10006293m	AT4G00100	RPS13A	Ribosomal protein S13A
Thhalv10006511m	AT3G60750	TKL1	Transketolase1
Thhalv10011242m	AT1G79920	Hsp70-15	Heat shock protein 70 family protein
Thhalv10011273m	AT1G53590	NTMC2TYPE6.1	Calcium-dependent lipid-binding (CaLB domain) family protein
Thhalv10011428m	AT1G53700	WAG1	PROTEIN KINASE 3 ARABIDOPSIS THALIANA
Thhalv10011453m	AT1G44780	-	Translation initiation factor
Thhalv10011570m	AT1G44800	UMAMIT18	Nodulin MtN21 /EamA-like transporter family protein (Usually multiple acids move in and out Transporters 18)
Thhalv10011701m	AT1G53580	GLY3	Glyoxalase II 3
Thhalv10011803m	AT1G44790	-	ChaC-like family protein
Thhalv10011841m	AT1G53560	-	Ribosomal protein L18ae family
Thhalv10011934m	AT5G41010	NRPE12	DNA directed RNA polymerase
Thhalv10012292m	AT5G25030	-	Domain of unknown function
Thhalv10012461m	AT5G15020	SNL2	SIN3-like 2
Thhalv10013974m	AT5G14970	-	Seed maturation-like protein
Thhalv10014122m	AT5G14980	-	Alpha/beta-Hydrolases superfamily protein
Thhalv10015264m	AT5G15010	-	Tetratricopeptide repeat (TPR)-like superfamily protein
Thhalv10015291m	AT5G14990	-	WPP domain associated protein
Thhalv10015392m	AT5G15000	-	ECA1 gametogenesis related family protein
Thhalv10016790m	AT2G31370	-	Basic-leucine zipper (bZIP) transcription factor family protein
Thhalv10016918m	AT2G31350	GLX2-5	Glyoxalase 2-5
Thhalv10016928m	AT2G31390	-	PfkB-like carbohydrate kinase family protein
Thhalv10016982m	AT2G31360	ADS2	16:0delta9 desaturase 2
Thhalv10017169m	AT2G31380	STH1	Salt tolerance homologue (B-box zinc finger protein)
Thhalv10024496m	AT4G28570	-	Long-chain fatty alcohol dehydrogenase family protein
Thhalv10025069m	AT4G28540	CKL6	Casein kinase I-like 6
Thhalv10025292m	AT4G28550	-	Ypt/Rab-GAP domain of gyp1p superfamily protein
Thhalv10027027m	AT4G28556	RIC7	PAK-box/P21-Rho-binding family protein
Thhalv10027034m	AT4G28560	-	ROP-interactive CRIB motif-containing protein 7
Thhalv10027133m	AT4G39510	CYP96A12	Cytochrome P450, family 96, subfamily A, polypeptide 12
Thhalv10028121m	AT3G28890	RLP43	Receptor like protein 43
Thhalv10028235m	AT5G38800	bZIP43	Basic leucine-zipper 43
Thhalv10028479m	AT4G12460	ORP2B	OSBP(oxysterol binding protein)-related protein 2B
